# Supplementary material for: Spatial and temporal intratumour heterogeneity has potential consequences for single biopsy-based neuroblastoma treatment decisions
Source: Nat Commun. 2021 Nov 23;12:6804. doi: 10.1038/s41467-021-26870-z (PMC8611017; doi:10.1038/s41467-021-26870-z)
Supplement: Supplementary file 4 — Supplementary Software 1 [file 41467_2021_26870_MOESM4_ESM.zip]

Archive with 1 entries (1 files):
- process_sciclone_output.R
