# Supplementary material for: Spatial and temporal intratumour heterogeneity has potential consequences for single biopsy-based neuroblastoma treatment decisions
Source: Nat Commun. 2021 Nov 23;12:6804. doi: 10.1038/s41467-021-26870-z (PMC8611017; doi:10.1038/s41467-021-26870-z)
Supplement: Supplementary file 5 — Supplementary Dataset 1 [file 41467_2021_26870_MOESM5_ESM.xlsx]

## Sheet: Table_CompiledCancerGenes_wo_ti
	Symbol	Entrezgene	RefSeq	Description	Chromosome
2	AADACL4	343066	NM_001013630	arylacetamide deacetylase like 4	1p36.21
3	ABI1	10006	NM_001012750	abl interactor 1	10p12.1
4	ABL1	25	NM_005157	ABL proto-oncogene 1, non-receptor tyrosine kinase	9q34.12
5	ABL2	27	NM_001136000	ABL proto-oncogene 2, non-receptor tyrosine kinase	1q25.2
6	ABRAXAS1	84142	NM_001345962	abraxas 1, BRCA1 A complex subunit	4q21.23
7	ACKR3	57007	NM_001047841	atypical chemokine receptor 3	2q37.3
8	ACPP	55	NM_001099	acid phosphatase, prostate	3q22.1
9	ACSL3	2181	NM_001354158	acyl-CoA synthetase long chain family member 3	2q36.1
11	ACVR1	90	NM_001105	activin A receptor type 1	2q24.1
12	ACVR2A	92	NM_001278579	activin A receptor type 2A	2q22.3-q23.1
13	ACVRL1	94	NM_000020	activin A receptor like type 1	12q13.13
14	AFDN	171	NM_001040000	acrofacial dysostosis 1, Nager type	9q32
15	AFF1	4299	NM_001166693	AF4/FMR2 family member 1	4q21.3-q22.1
16	AFF3	3899	NM_001025108	AF4/FMR2 family member 3	2q11.2
17	AFF4	27125	NM_014423	AF4/FMR2 family member 4	5q31.1
19	AKR1B1	231	NM_001346142	aldo-keto reductase family 1 member B	7q33
20	AKT1	207	NM_001014431	AKT serine/threonine kinase 1	14q32.33
21	AKT2	208	NM_001243027	AKT serine/threonine kinase 2	19q13.2
22	AKT3	10000	NM_001206729	AKT serine/threonine kinase 3	1q43-q44
24	ALK	238	NM_001353765	ALK receptor tyrosine kinase	2p23.2-p23.1
25	ALOX12B	242	NM_001139	arachidonate 12-lipoxygenase, 12R type	17p13.1
26	AMER1	139285	NM_152424	APC membrane recruitment protein 1	Xq11.2
28	APC	324	NM_000038	APC regulator of WNT signaling pathway	5q22.2
29	APOBEC3B	9582	NM_001270411	apolipoprotein B mRNA editing enzyme catalytic subunit 3B	22q13.1
30	ARAF	369	NM_001256196	A-Raf proto-oncogene, serine/threonine kinase	Xp11.3
31	ARHGAP26	23092	NM_001135608	Rho GTPase activating protein 26	5q31.3
35	ARHGEF12	23365	NM_001198665	Rho guanine nucleotide exchange factor 12	11q23.3
36	ARID1A	8289	NM_006015	AT-rich interaction domain 1A	1p36.11
37	ARID1B	57492	NM_001346813	AT-rich interaction domain 1B	6q25.3
38	ARID2	196528	NM_001347839	AT-rich interaction domain 2	12q12
39	ARID5B	84159	NM_001244638	AT-rich interaction domain 5B	10q21.2
40	ARNT	405	NM_001197325	aryl hydrocarbon receptor nuclear translocator	1q21.3
41	ASPSCR1	79058	NM_001251888	ASPSCR1 tether for SLC2A4, UBX domain containing	17q25.3
42	ASXL1	171023	NM_001164603	ASXL transcriptional regulator 1	20q11.21
44	ATF1	466	NM_005171	activating transcription factor 1	12q13.12
45	ATIC	471	NM_004044	5-aminoimidazole-4-carboxamide ribonucleotide formyltransferase/IMP cyclohydrolase	2q35
46	ATM	472	NM_000051	ATM serine/threonine kinase	11q22.3
47	ATP1A1	476	NM_000701	ATPase Na+/K+ transporting subunit alpha 1	1p13.1
48	ATP2B3	492	NM_001001344	ATPase plasma membrane Ca2+ transporting 3	Xq28
49	ATR	545	NM_001184	ATR serine/threonine kinase	3q23
50	ATRX	546	NM_000489	ATRX chromatin remodeler	Xq21.1
51	AURKA	6790	NM_001323303	aurora kinase A	20q13.2
52	AURKB	9212	NM_001256834	aurora kinase B	17p13.1
53	AURKC	6795	NM_001015878	aurora kinase C	19q13.43
54	AXIN1	8312	NM_003502	axin 1	16p13.3
55	AXIN2	8313	NM_001363813	axin 2	17q24.1
56	AXL	558	NM_001278599	AXL receptor tyrosine kinase	19q13.2
57	B2M	567	NM_004048	beta-2-microglobulin	15q21.1
58	BARD1	580	NM_000465	BRCA1 associated RING domain 1	2q35
59	BAX	581	NM_001291428	BCL2 associated X, apoptosis regulator	19q13.33
61	BBC3	27113	NM_001127240	BCL2 binding component 3	19q13.32
62	BCL10	8915	NM_001320715	BCL10 immune signaling adaptor	1p22.3
63	BCL11A	53335	NM_001363864	BAF chromatin remodeling complex subunit BCL11A	2p16.1
64	BCL11B	64919	NM_001282237	BAF chromatin remodeling complex subunit BCL11B	14q32.2
65	BCL2	596	NM_000633	BCL2 apoptosis regulator	18q21.33
66	BCL2L1	598	NM_001191	BCL2 like 1	20q11.21
67	BCL2L11	10018	NM_001204106	BCL2 like 11	2q13
69	BCL3	602	NM_005178	BCL3 transcription coactivator	19q13.32
70	BCL6	604	NM_001130845	BCL6 transcription repressor	3q27.3
71	BCL7A	605	NM_001024808	BAF chromatin remodeling complex subunit BCL7A	12q24.31
72	BCL9	607	NM_004326	BCL9 transcription coactivator	1q21.2
73	BCL9L	283149	NM_182557	BCL9 like	11q23.3
75	BCOR	54880	NM_001123383	BCL6 corepressor	Xp11.4
76	BCORL1	63035	NM_001184772	BCL6 corepressor like 1	Xq26.1
77	BCR	613	NM_004327	BCR activator of RhoGEF and GTPase	22q11.23
78	BIRC3	330	NM_001165	baculoviral IAP repeat containing 3	11q22.2
80	BLK	640	NM_001330465	BLK proto-oncogene, Src family tyrosine kinase	8p23.1
81	BLM	641	NM_000057	BLM RecQ like helicase	15q26.1
83	BMPR1A	657	NM_004329	bone morphogenetic protein receptor type 1A	10q23.2
84	BORCS8-MEF2B	4207	NM_005919	BORCS8-MEF2B readthrough	19p13.11
85	BPIFB1	92747	NM_033197	BPI fold containing family B member 1	20q11.21
86	BRAF	673	NM_001354609	B-Raf proto-oncogene, serine/threonine kinase	7q34
87	BRCA1	672	NM_007294	BRCA1 DNA repair associated	17q21.31
88	BRCA2	675	NM_000059	BRCA2 DNA repair associated	13q13.1
89	BRD2	6046	NM_001113182	bromodomain containing 2	6p21.32
90	BRD3	8019	NM_007371	bromodomain containing 3	9q34.2
91	BRD4	23476	NM_001330384	bromodomain containing 4	19p13.12
92	BTG1	694	NM_001731	BTG anti-proliferation factor 1	12q21.33
93	BTK	695	NM_000061	Bruton tyrosine kinase	Xq22.1
94	BUB1B	701	NM_001211	BUB1 mitotic checkpoint serine/threonine kinase B	15q15.1
96	CACNA1D	776	NM_000720	calcium voltage-gated channel subunit alpha1 D	3p21.1
97	CALR	811	NM_004343	calreticulin	19p13.13
98	CAMTA1	23261	NM_001195563	calmodulin binding transcription activator 1	1p36.31-p36.23
99	CANT1	124583	NM_001159772	calcium activated nucleotidase 1	17q25.3
100	CARD11	84433	NM_001324281	caspase recruitment domain family member 11	7p22.2
101	CARS	833	NM_001014437	cysteinyl-tRNA synthetase 1	11p15.4
103	CASP8	841	NM_001080124	caspase 8	2q33.1
105	CBFA2T3	863	NM_005187	CBFA2/RUNX1 partner transcriptional co-repressor 3	16q24.3
106	CBFB	865	NM_001368707	core-binding factor subunit beta	16q22.1
107	CBL	867	NM_005188	Cbl proto-oncogene	11q23.3
108	CBLB	868	NM_001321786	Cbl proto-oncogene B	3q13.11
109	CBLC	23624	NM_001130852	Cbl proto-oncogene C	19q13.32
110	CCDC6	8030	NM_005436	coiled-coil domain containing 6	10q21.2
111	CCNB1IP1	57820	NM_021178	cyclin B1 interacting protein 1	14q11.2
113	CCND1	595	NM_053056	cyclin D1	11q13.3
114	CCND2	894	NM_001759	cyclin D2	12p13.32
115	CCND3	896	NM_001136017	cyclin D3	6p21.1
116	CCNE1	898	NM_001238	cyclin E1	19q12
119	CD19	930	NM_001178098	CD19 molecule	16p11.2
121	CD22	933	NM_001185099	CD22 molecule	19q13.12
122	CD274	29126	NM_001267706	CD274 molecule	9p24.1
123	CD276	80381	NM_001024736	CD276 molecule	15q24.1
125	CD33	945	NM_001082618	CD33 molecule	19q13.41
126	CD38	952	NM_001775	CD38 molecule	4p15.32
127	CD52	1043	NM_001803	CD52 molecule	1p36.11
128	CD74	972	NM_001025158	CD74 molecule	5q33.1
129	CD79A	973	NM_001783	CD79a molecule	19q13.2
130	CD79B	974	NM_000626	CD79b molecule	17q23.3
131	CDC73	79577	NM_024529	cell division cycle 73	1q31.2
132	CDH1	999	NM_001317184	cadherin 1	16q22.1
134	CDH11	1009	NM_001308392	cadherin 11	16q21
136	CDK12	51755	NM_015083	cyclin dependent kinase 12	17q12
137	CDK2	1017	NM_001290230	cyclin dependent kinase 2	12q13.2
138	CDK4	1019	NM_000075	cyclin dependent kinase 4	12q14.1
139	CDK6	1021	NM_001145306	cyclin dependent kinase 6	7q21.2
140	CDK7	1022	NM_001324069	cyclin dependent kinase 7	5q13.2
141	CDK8	1024	NM_001260	cyclin dependent kinase 8	13q12.13
142	CDK9	1025	NM_001261	cyclin dependent kinase 9	9q34.11
143	CDKN1A	1026	NM_000389	cyclin dependent kinase inhibitor 1A	6p21.2
144	CDKN1B	1027	NM_004064	cyclin dependent kinase inhibitor 1B	12p13.1
145	CDKN2A	1029	NM_000077	cyclin dependent kinase inhibitor 2A	9p21.3
146	CDKN2B	1030	NM_004936	cyclin dependent kinase inhibitor 2B	9p21.3
147	CDKN2C	1031	NM_001262	cyclin dependent kinase inhibitor 2C	1p32.3
148	CDX2	1045	NM_001265	caudal type homeobox 2	13q12.2
149	CEBPA	1050	NM_001285829	CCAAT enhancer binding protein alpha	19q13.11
151	CHCHD7	79145	NM_001011667	coiled-coil-helix-coiled-coil-helix domain containing 7	8q12.1
153	CHD4	1108	NM_001273	chromodomain helicase DNA binding protein 4	12p13.31
154	CHEK1	1111	NM_001114121	checkpoint kinase 1	11q24.2
155	CHEK2	11200	NM_001005735	checkpoint kinase 2	22q12.1
158	CIC	23152	NM_001304815	capicua transcriptional repressor	19q13.2
159	CIITA	4261	NM_000246	class II major histocompatibility complex transactivator	16p13.13
160	CLIP1	6249	NM_001247997	CAP-Gly domain containing linker protein 1	12q24.31
161	CLTC	1213	NM_001288653	clathrin heavy chain	17q23.1
162	CLTCL1	8218	NM_001835	clathrin heavy chain like 1	22q11.21
164	CNBP	7555	NM_001127192	CCHC-type zinc finger nucleic acid binding protein	3q21.3
165	CNOT3	4849	NM_014516	CCR4-NOT transcription complex subunit 3	19q13.42
167	CNTRL	11064	NM_001330762	centriolin	9q33.2
168	COL1A1	1277	NM_000088	collagen type I alpha 1 chain	17q21.33
169	COL2A1	1280	NM_001844	collagen type II alpha 1 chain	12q13.11
173	CREB1	1385	NM_001320793	cAMP responsive element binding protein 1	2q33.3
174	CREB3L1	90993	NM_052854	cAMP responsive element binding protein 3 like 1	11p11.2
175	CREB3L2	64764	NM_001253775	cAMP responsive element binding protein 3 like 2	7q33
176	CREBBP	1387	NM_001079846	CREB binding protein	16p13.3
177	CRKL	1399	NM_005207	CRK like proto-oncogene, adaptor protein	22q11.21
178	CRLF2	64109	NM_001012288	cytokine receptor like factor 2	Xp22.33
180	CRTC1	23373	NM_001098482	CREB regulated transcription coactivator 1	19p13.11
181	CRTC3	64784	NM_001042574	CREB regulated transcription coactivator 3	15q26.1
182	CSF1R	1436	NM_001288705	colony stimulating factor 1 receptor	5q32
183	CSF3R	1441	NM_000760	colony stimulating factor 3 receptor	1p34.3
185	CTCF	10664	NM_001191022	CCCTC-binding factor	16q22.1
186	CTLA4	1493	NM_001037631	cytotoxic T-lymphocyte associated protein 4	2q33.2
188	CTNNB1	1499	NM_001098209	catenin beta 1	3p22.1
192	CUX1	1523	NM_001202543	cut like homeobox 1	7q22.1
193	CXCR4	7852	NM_001008540	C-X-C motif chemokine receptor 4	2q22.1
194	CYLD	1540	NM_001042355	CYLD lysine 63 deubiquitinase	16q12.1
197	DAXX	1616	NM_001141969	death domain associated protein	6p21.32
200	DCTN1	1639	NM_001135040	dynactin subunit 1	2p13.1
201	DCUN1D1	54165	NM_001308101	defective in cullin neddylation 1 domain containing 1	3q26.33
202	DDB1	1642	NM_001923	damage specific DNA binding protein 1	11q12.2
203	DDB2	1643	NM_000107	damage specific DNA binding protein 2	11p11.2
204	DDIT3	1649	NM_001195053	DNA damage inducible transcript 3	12q13.3
205	DDR1	780	NM_001202521	discoidin domain receptor tyrosine kinase 1	6p21.33
206	DDR2	4921	NM_001014796	discoidin domain receptor tyrosine kinase 2	1q23.3
207	DDX10	1662	NM_004398	DEAD-box helicase 10	11q22.3
208	DDX3X	1654	NM_001193416	DEAD-box helicase 3 X-linked	Xp11.4
209	DDX5	1655	NM_001320595	DEAD-box helicase 5	17q23.3
210	DDX6	1656	NM_001257191	DEAD-box helicase 6	11q23.3
211	DEK	7913	NM_001134709	DEK proto-oncogene	6p22.3
213	DICER1	23405	NM_001195573	dicer 1, ribonuclease III	14q32.13
214	DIS3	22894	NM_001128226	DIS3 homolog, exosome endoribonuclease and 3'-5' exoribonuclease	13q21.33
215	DKK1	22943	NM_012242	dickkopf WNT signaling pathway inhibitor 1	10q21.1
216	DLL1	28514	NM_005618	delta like canonical Notch ligand 1	6q27
217	DLL3	10683	NM_016941	delta like canonical Notch ligand 3	19q13.2
218	DLL4	54567	NM_019074	delta like canonical Notch ligand 4	15q15.1
219	DNAJB1	3337	NM_001300914	DnaJ heat shock protein family (Hsp40) member B1	19p13.12
220	DNM2	1785	NM_001005360	dynamin 2	19p13.2
221	DNMT1	1786	NM_001130823	DNA methyltransferase 1	19p13.2
222	DNMT3A	1788	NM_001320892	DNA methyltransferase 3 alpha	2p23.3
223	DNMT3B	1789	NM_001207055	DNA methyltransferase 3 beta	20q11.21
224	DOT1L	84444	NM_032482	DOT1 like histone lysine methyltransferase	19p13.3
225	DROSHA	29102	NM_001100412	drosha ribonuclease III	5p13.3
227	E2F3	1871	NM_001243076	E2F transcription factor 3	6p22.3
228	EBF1	1879	NM_001290360	EBF transcription factor 1	5q33.3
231	EGFL7	51162	NM_016215	EGF like domain multiple 7	9q34.3
232	EGFR	1956	NM_001346897	epidermal growth factor receptor	7p11.2
234	EIF3E	3646	NM_001568	eukaryotic translation initiation factor 3 subunit E	8q23.1
235	EIF4A2	1974	NM_001967	eukaryotic translation initiation factor 4A2	3q27.3
237	ELF4	2000	NM_001127197	E74 like ETS transcription factor 4	Xq26.1
238	ELK4	2005	NM_001973	ETS transcription factor ELK4	1q32.1
239	ELL	8178	NM_006532	elongation factor for RNA polymerase II	19p13.11
241	EML4	27436	NM_001145076	EMAP like 4	2p21
242	ENG	2022	NM_000118	endoglin	9q34.11
243	EP300	2033	NM_001362843	E1A binding protein p300	22q13.2
244	EPAS1	2034	NM_001430	endothelial PAS domain protein 1	2p21
245	EPCAM	4072	NM_002354	epithelial cell adhesion molecule	2p21
246	EPHA2	1969	NM_001329090	EPH receptor A2	1p36.13
247	EPHA3	2042	NM_005233	EPH receptor A3	3p11.1
248	EPHA5	2044	NM_001281765	EPH receptor A5	4q13.1-q13.2
250	EPHB1	2047	NM_004441	EPH receptor B1	3q22.2
251	EPS15	2060	NM_001159969	epidermal growth factor receptor pathway substrate 15	1p32.3
252	ERBB2	2064	NM_001005862	erb-b2 receptor tyrosine kinase 2	17q12
253	ERBB3	2065	NM_001005915	erb-b2 receptor tyrosine kinase 3	12q13.2
254	ERBB4	2066	NM_001042599	erb-b2 receptor tyrosine kinase 4	2q34
255	ERC1	23085	NM_001301248	ELKS/RAB6-interacting/CAST family member 1	12p13.33
256	ERCC2	2068	NM_000400	ERCC excision repair 2, TFIIH core complex helicase subunit	19q13.32
257	ERCC3	2071	NM_000122	ERCC excision repair 3, TFIIH core complex helicase subunit	2q14.3
258	ERCC4	2072	NM_005236	ERCC excision repair 4, endonuclease catalytic subunit	16p13.12
259	ERCC5	2073	NM_000123	ERCC excision repair 5, endonuclease	13q33.1
260	ERG	2078	NM_001136154	ETS transcription factor ERG	21q22.2
261	ERRFI1	54206	NM_018948	ERBB receptor feedback inhibitor 1	1p36.23
262	ESR1	2099	NM_000125	estrogen receptor 1	6q25.1-q25.2
263	ETNK1	55500	NM_001039481	ethanolamine kinase 1	12p12.1
264	ETV1	2115	NM_001163147	ETS variant transcription factor 1	7p21.2
265	ETV4	2118	NM_001079675	ETS variant transcription factor 4	17q21.31
266	ETV5	2119	NM_004454	ETS variant transcription factor 5	3q27.2
267	ETV6	2120	NM_001987	ETS variant transcription factor 6	12p13.2
268	EWSR1	2130	NM_001163285	EWS RNA binding protein 1	22q12.2
269	EXT1	2131	NM_000127	exostosin glycosyltransferase 1	8q24.11
270	EXT2	2132	NM_000401	exostosin glycosyltransferase 2	11p11.2
271	EZH2	2146	NM_001203247	enhancer of zeste 2 polycomb repressive complex 2 subunit	7q36.1
272	EZR	7430	NM_001111077	ezrin	6q25.3
275	FAM46C	54855	NM_017709	terminal nucleotidyltransferase 5C	1p12
277	FANCA	2175	NM_000135	FA complementation group A	16q24.3
278	FANCC	2176	NM_000136	FA complementation group C	9q22.32
279	FANCD2	2177	NM_001018115	FA complementation group D2	3p25.3
280	FANCE	2178	NM_021922	FA complementation group E	6p21.31
281	FANCF	2188	NM_022725	FA complementation group F	11p14.3
282	FANCG	2189	NM_004629	FA complementation group G	9p13.3
283	FAS	355	NM_000043	Fas cell surface death receptor	10q23.31
284	FASLG	356	NM_000639	Fas ligand	1q24.3
285	FAT1	2195	NM_005245	FAT atypical cadherin 1	4q35.2
286	FAT2	2196	NM_001447	FAT atypical cadherin 2	5q33.1
288	FAT4	79633	NM_001291285	FAT atypical cadherin 4	4q28.1
290	FBN2	2201	NM_001999	fibrillin 2	5q23.3
291	FBXO11	80204	NM_001190274	F-box protein 11	2p16.3
292	FBXW7	55294	NM_001013415	F-box and WD repeat domain containing 7	4q31.3
293	FCGR2B	2213	NM_001002273	Fc fragment of IgG receptor IIb	1q23.3
294	FCRL4	83417	NM_031282	Fc receptor like 4	1q23.1
296	FES	2242	NM_001143783	FES proto-oncogene, tyrosine kinase	15q26.1
297	FEV	54738	NM_017521	FEV transcription factor, ETS family member	2q35
298	FGF1	2246	NM_000800	fibroblast growth factor 1	5q31.3
299	FGF19	9965	NM_005117	fibroblast growth factor 19	11q13.3
300	FGF2	2247	NM_001361665	fibroblast growth factor 2	4q28.1
301	FGF3	2248	NM_005247	fibroblast growth factor 3	11q13.3
302	FGF4	2249	NM_002007	fibroblast growth factor 4	11q13.3
303	FGFR1	2260	NM_001174063	fibroblast growth factor receptor 1	8p11.23
304	FGFR1OP	11116	NM_001278690	FGFR1 oncogene partner	6q27
305	FGFR2	2263	NM_000141	fibroblast growth factor receptor 2	10q26.13
306	FGFR3	2261	NM_000142	fibroblast growth factor receptor 3	4p16.3
307	FGFR4	2264	NM_001291980	fibroblast growth factor receptor 4	5q35.2
308	FGR	2268	NM_001042729	FGR proto-oncogene, Src family tyrosine kinase	1p35.3
309	FH	2271	NM_000143	fumarate hydratase	1q43
310	FHIT	2272	NM_001166243	fragile histidine triad diadenosine triphosphatase	3p14.2
311	FIP1L1	81608	NM_001134937	factor interacting with PAPOLA and CPSF1	4q12
313	FLCN	201163	NM_001353229	folliculin	17p11.2
314	FLI1	2313	NM_001167681	Fli-1 proto-oncogene, ETS transcription factor	11q24.3
316	FLT1	2321	NM_001159920	fms related tyrosine kinase 1	13q12.3
317	FLT3	2322	NM_004119	fms related tyrosine kinase 3	13q12.2
318	FLT4	2324	NM_001354989	fms related tyrosine kinase 4	5q35.3
319	FMR1	2332	NM_001185075	FMRP translational regulator 1	Xq27.3
321	FOXA1	3169	NM_004496	forkhead box A1	14q21.1
322	FOXL2	668	NM_023067	forkhead box L2	3q22.3
323	FOXO1	2308	NM_002015	forkhead box O1	13q14.11
324	FOXO3	2309	NM_001455	forkhead box O3	6q21
325	FOXO4	4303	NM_001170931	forkhead box O4	Xq13.1
326	FOXP1	27086	NM_001012505	forkhead box P1	3p13
328	FSTL3	10272	NM_005860	follistatin like 3	19p13.3
329	FUBP1	8880	NM_001303433	far upstream element binding protein 1	1p31.1
330	FUS	2521	NM_001010850	FUS RNA binding protein	16p11.2
331	FYN	2534	NM_001242779	FYN proto-oncogene, Src family tyrosine kinase	6q21
332	GAK	2580	NM_001286833	cyclin G associated kinase	4p16.3
333	GAS7	8522	NM_001130831	growth arrest specific 7	17p13.1
334	GATA1	2623	NM_002049	GATA binding protein 1	Xp11.23
335	GATA2	2624	NM_001145661	GATA binding protein 2	3q21.3
336	GATA3	2625	NM_001002295	GATA binding protein 3	10p14
338	GLI2	2736	NM_001371271	GLI family zinc finger 2	2q14.2
339	GLI3	2737	NM_000168	GLI family zinc finger 3	7p14.1
341	GNA11	2767	NM_002067	G protein subunit alpha 11	19p13.3
342	GNAQ	2776	NM_002072	G protein subunit alpha q	9q21.2
343	GNAS	2778	NM_000516	GNAS complex locus	20q13.32
344	GOLGA5	9950	NM_005113	golgin A5	14q32.12
345	GOPC	57120	NM_001017408	golgi associated PDZ and coiled-coil motif containing	6q22.1
346	GPC3	2719	NM_001164617	glypican 3	Xq26.2
348	GPHN	10243	NM_001024218	gephyrin	14q23.3-q24.1
349	GRB2	2885	NM_002086	growth factor receptor bound protein 2	17q25.1
350	GREM1	26585	NM_001191322	gremlin 1, DAN family BMP antagonist	15q13.3
351	GRIN2A	2903	NM_000833	glutamate ionotropic receptor NMDA type subunit 2A	16p13.2
353	GSK3B	2932	NM_001146156	glycogen synthase kinase 3 beta	3q13.33
354	H3F3A	3020	NM_002107	H3.3 histone A	1q42.12
355	H3F3B	3021	NM_005324	H3.3 histone B	17q25.1
356	H3F3C	440093	NM_001013699	H3.5 histone	12p11.21
357	HCK	3055	NM_001172129	HCK proto-oncogene, Src family tyrosine kinase	20q11.21
358	HDAC1	3065	NM_004964	histone deacetylase 1	1p35.2-p35.1
359	HDAC10	83933	NM_001159286	histone deacetylase 10	22q13.33
360	HDAC11	79885	NM_001136041	histone deacetylase 11	3p25.1
361	HDAC2	3066	NM_001527	histone deacetylase 2	6q21
362	HDAC3	8841	NM_001355039	histone deacetylase 3	5q31.3
363	HDAC4	9759	NM_006037	histone deacetylase 4	2q37.3
364	HDAC5	10014	NM_001015053	histone deacetylase 5	17q21.31
365	HDAC6	10013	NM_001321225	histone deacetylase 6	Xp11.23
366	HDAC8	55869	NM_001166418	histone deacetylase 8	Xq13.1
367	HDAC9	9734	NM_001204144	histone deacetylase 9	7p21.1
368	HERPUD1	9709	NM_001010989	homocysteine inducible ER protein with ubiquitin like domain 1	16q13
369	HEXIM1	10614	NM_006460	HEXIM P-TEFb complex subunit 1	17q21.31
370	HEY1	23462	NM_001040708	hes related family bHLH transcription factor with YRPW motif 1	8q21.13
371	HGF	3082	NM_000601	hepatocyte growth factor	7q21.11
372	HIF1A	3091	NM_001243084	hypoxia inducible factor 1 subunit alpha	14q23.2
373	HIP1	3092	NM_001243198	huntingtin interacting protein 1	7q11.23
374	HIST1H1C	3006	NM_005319	H1.2 linker histone, cluster member	6p22.2
375	HIST1H2BD	3017	NM_021063	H2B clustered histone 5	6p22.2
376	HIST1H3B	8358	NM_003537	H3 clustered histone 2	6p22.2
377	HIST1H4I	8294	NM_003495	H4 clustered histone 9	6p22.1
378	HLA-A	3105	NM_001242758	major histocompatibility complex, class I, A	6p22.1
379	HMGA1	3159	NM_001319077	high mobility group AT-hook 1	6p21.31
380	HMGA2	8091	NM_001015886	high mobility group AT-hook 2	12q14.3
382	HNF1A	6927	NM_000545	HNF1 homeobox A	12q24.31
383	HNRNPA2B1	3181	NM_002137	heterogeneous nuclear ribonucleoprotein A2/B1	7p15.2
384	HOOK3	84376	NM_032410	hook microtubule tethering protein 3	8p11.21
385	HOXA11	3207	NM_005523	homeobox A11	7p15.2
386	HOXA13	3209	NM_000522	homeobox A13	7p15.2
387	HOXA9	3205	NM_152739	homeobox A9	7p15.2
388	HOXC11	3227	NM_014212	homeobox C11	12q13.13
389	HOXC13	3229	NM_017410	homeobox C13	12q13.13
390	HOXD11	3237	NM_021192	homeobox D11	2q31.1
391	HOXD13	3239	NM_000523	homeobox D13	2q31.1
392	HRAS	3265	NM_001130442	HRas proto-oncogene, GTPase	11p15.5
393	HSP90AA1	3320	NM_001017963	heat shock protein 90 alpha family class A member 1	14q32.31
394	HSP90AB1	3326	NM_001271969	heat shock protein 90 alpha family class B member 1	6p21.1
395	HSP90B1	7184	NM_003299	heat shock protein 90 beta family member 1	12q23.3
396	HSP90B2P	7190	NR_073383	heat shock protein 90 beta family member 2, pseudogene	15q26.3
397	ICOSLG	23308	NM_001283050	inducible T cell costimulator ligand	21q22.3
399	IDH1	3417	NM_001282386	isocitrate dehydrogenase (NADP(+)) 1	2q34
400	IDH2	3418	NM_001289910	isocitrate dehydrogenase (NADP(+)) 2	15q26.1
401	IFNGR1	3459	NM_000416	interferon gamma receptor 1	6q23.3
402	IGF1	3479	NM_000618	insulin like growth factor 1	12q23.2
403	IGF1R	3480	NM_000875	insulin like growth factor 1 receptor	15q26.3
404	IGF2	3481	NM_000612	insulin like growth factor 2	11p15.5
406	IGH	3492	XM_011546198	immunoglobulin heavy locus	14q32.33
407	IGK	50802		immunoglobulin kappa locus	2p11.2
408	IGL	3535	NM_080926	immunoglobulin lambda locus	22q11.22
409	IKBKB	3551	NM_001190720	inhibitor of nuclear factor kappa B kinase subunit beta	8p11.21
410	IKBKE	9641	NM_001193321	inhibitor of nuclear factor kappa B kinase subunit epsilon	1q32.1
411	IKZF1	10320	NM_001220765	IKAROS family zinc finger 1	7p12.2
412	IL10	3586	NM_000572	interleukin 10	1q32.1
413	IL1B	3553	NM_000576	interleukin 1 beta	2q14.1
414	IL2	3558	NM_000586	interleukin 2	4q27
415	IL21R	50615	NM_021798	interleukin 21 receptor	16p12.1
416	IL6	3569	NM_000600	interleukin 6	7p15.3
417	IL6R	3570	NM_000565	interleukin 6 receptor	1q21.3
418	IL6ST	3572	NM_001190981	interleukin 6 signal transducer	5q11.2
419	IL7R	3575	NM_002185	interleukin 7 receptor	5p13.2
420	INPP4A	3631	NM_001134224	inositol polyphosphate-4-phosphatase type I A	2q11.2
421	INPP4B	8821	NM_001101669	inositol polyphosphate-4-phosphatase type II B	4q31.21
422	INSR	3643	NM_000208	insulin receptor	19p13.2
423	IRF4	3662	NM_001195286	interferon regulatory factor 4	6p25.3
424	IRS1	3667	NM_005544	insulin receptor substrate 1	2q36.3
425	IRS2	8660	NM_003749	insulin receptor substrate 2	13q34
426	IRS4	8471	NM_003604	insulin receptor substrate 4	Xq22.3
429	ITK	3702	NM_005546	IL2 inducible T cell kinase	5q33.3
430	JAK1	3716	NM_001320923	Janus kinase 1	1p31.3
431	JAK2	3717	NM_001322194	Janus kinase 2	9p24.1
432	JAK3	3718	NM_000215	Janus kinase 3	19p13.11
434	JUN	3725	NM_002228	Jun proto-oncogene, AP-1 transcription factor subunit	1p32.1
435	KAT6A	7994	NM_001099412	lysine acetyltransferase 6A	8p11.21
436	KAT6B	23522	NM_001256468	lysine acetyltransferase 6B	10q22.2
438	KBTBD4	55709	NM_001318716	kelch repeat and BTB domain containing 4	11p11.2
439	KCNJ5	3762	NM_000890	potassium inwardly rectifying channel subfamily J member 5	11q24.3
440	KDM1A	23028	NM_001009999	lysine demethylase 1A	1p36.12
441	KDM5A	5927	NM_001042603	lysine demethylase 5A	12p13.33
442	KDM5C	8242	NM_001146702	lysine demethylase 5C	Xp11.22
443	KDM6A	7403	NM_001291415	lysine demethylase 6A	Xp11.3
444	KDR	3791	NM_002253	kinase insert domain receptor	4q12
445	KDSR	2531	NM_002035	3-ketodihydrosphingosine reductase	18q21.33
446	KEAP1	9817	NM_012289	kelch like ECH associated protein 1	19p13.2
448	KIF1B	23095	NM_001365951	kinesin family member 1B	1p36.22
449	KIF5B	3799	NM_004521	kinesin family member 5B	10p11.22
450	KIT	3815	NM_000222	KIT proto-oncogene, receptor tyrosine kinase	4q12
451	KLF4	9314	NM_001314052	Kruppel like factor 4	9q31.2
452	KLF6	1316	NM_001008490	Kruppel like factor 6	10p15.2
453	KLK2	3817	NM_001002231	kallikrein related peptidase 2	19q13.33
454	KMT2A	4297	NM_001197104	lysine methyltransferase 2A	11q23.3
455	KMT2C	58508	NM_021230	lysine methyltransferase 2C	7q36.1
456	KMT2D	8085	NM_003482	lysine methyltransferase 2D	12q13.12
457	KNL1	57082	NM_144508	kinetochore scaffold 1	15q15.1
459	KRAS	3265	NM_001130442	HRas proto-oncogene, GTPase	11p15.5
460	KTN1	3895	NM_001079521	kinectin 1	14q22.3
461	LAPTM4B	55353	NM_018407	lysosomal protein transmembrane 4 beta	8q22.1
463	LASP1	3927	NM_001271608	LIM and SH3 protein 1	17q12
464	LATS1	9113	NM_001270519	large tumor suppressor kinase 1	6q25.1
465	LATS2	26524	NM_014572	large tumor suppressor kinase 2	13q12.11
466	LCK	3932	NM_001042771	LCK proto-oncogene, Src family tyrosine kinase	1p35.2
468	LEF1	51176	NM_001130713	lymphoid enhancer binding factor 1	4q25
471	LIFR	3977	NM_001127671	LIF receptor subunit alpha	5p13.1
472	LIN28B	389421	NM_001004317	lin-28 homolog B	6q16.3-q21
473	LMNA	4000	NM_001257374	lamin A/C	1q22
474	LMO1	4004	NM_001270428	LIM domain only 1	11p15.4
475	LMO2	4005	NM_001142315	LIM domain only 2	11p13
476	LPP	4026	NM_001167671	LIM domain containing preferred translocation partner in lipoma	3q27.3-q28
477	LRIG1	26018	NM_015541	leucine rich repeats and immunoglobulin like domains 1	3p14.1
478	LRIG3	121227	NM_001136051	leucine rich repeats and immunoglobulin like domains 3	12q14.1
479	LRP1B	53353	NM_018557	LDL receptor related protein 1B	2q22.1-q22.2
481	LYL1	4066	NM_005583	LYL1 basic helix-loop-helix family member	19p13.13
482	LYN	4067	NM_001111097	LYN proto-oncogene, Src family tyrosine kinase	8q12.1
483	LZTR1	8216	NM_006767	leucine zipper like transcription regulator 1	22q11.21
485	MAF	4094	NM_001031804	MAF bZIP transcription factor	16q23.2
486	MAFB	9935	NM_005461	MAF bZIP transcription factor B	20q12
488	MALRD1	340895	NM_001142308	MAM and LDL receptor class A domain containing 1	10p12.31
489	MALT1	10892	NM_006785	MALT1 paracaspase	18q21.32
490	MAML2	23373	NM_001098482	CREB regulated transcription coactivator 1	19p13.11
491	MAP2K1	5604	NM_002755	mitogen-activated protein kinase kinase 1	15q22.31
492	MAP2K2	5605	NM_030662	mitogen-activated protein kinase kinase 2	19p13.3
493	MAP2K4	6416	NM_001281435	mitogen-activated protein kinase kinase 4	17p12
494	MAP3K1	4214	NM_005921	mitogen-activated protein kinase kinase kinase 1	5q11.2
495	MAP3K13	9175	NM_001242314	mitogen-activated protein kinase kinase kinase 13	3q27.2
496	MAPK1	5594	NM_002745	mitogen-activated protein kinase 1	22q11.22
497	MAPK11	5600	NM_002751	mitogen-activated protein kinase 11	22q13.33
498	MAPK14	1432	NM_001315	mitogen-activated protein kinase 14	6p21.31
499	MAPK3	5595	NM_001040056	mitogen-activated protein kinase 3	16p11.2
500	MAX	4149	NM_001271068	MYC associated factor X	14q23.3
502	MBD1	1800	NM_001128141	dipeptidase 1	16q24.3
503	MCL1	4170	NM_001197320	MCL1 apoptosis regulator, BCL2 family member	1q21.2
504	MDC1	9656	NM_014641	mediator of DNA damage checkpoint 1	6p21.33
505	MDM2	4193	NM_001145336	MDM2 proto-oncogene	12q15
506	MDM4	4194	NM_001204171	MDM4 regulator of p53	1q32.1
508	MECOM	2122	NM_001105077	MDS1 and EVI1 complex locus	3q26.2
509	MED12	9968	NM_005120	mediator complex subunit 12	Xq13.1
510	MEN1	4221	NM_000244	menin 1	11q13.1
511	MERTK	10461	NM_006343	MER proto-oncogene, tyrosine kinase	2q13
512	MET	4233	NM_000245	MET proto-oncogene, receptor tyrosine kinase	7q31.2
514	MITF	4286	NM_000248	melanocyte inducing transcription factor	3p13
515	MKL1	57591	NM_001282660	myocardin related transcription factor A	22q13.1-q13.2
516	MLF1	4291	NM_001130156	myeloid leukemia factor 1	3q25.32
517	MLH1	4292	NM_000249	mutL homolog 1	3p22.2
518	MLLT1	4298	NM_005934	MLLT1 super elongation complex subunit	19p13.3
519	MLLT10	8028	NM_001009569	MLLT10 histone lysine methyltransferase DOT1L cofactor	10p12.31
520	MLLT11	10962	NM_006818	MLLT11 transcription factor 7 cofactor	1q21.3
521	MLLT3	4300	NM_001286691	MLLT3 super elongation complex subunit	9p21.3
522	MLLT6	4302	NM_005937	MLLT6, PHD finger containing	17q12
523	MN1	4330	NM_002430	MN1 proto-oncogene, transcriptional regulator	22q12.1
525	MPL	4352	NM_005373	MPL proto-oncogene, thrombopoietin receptor	1p34.2
526	MRE11	4361	NM_001330347	MRE11 homolog, double strand break repair nuclease	11q21
527	MRPL36	64979	NM_032479	mitochondrial ribosomal protein L36	5p15.33
528	MS4A1	931	NM_021950	membrane spanning 4-domains A1	11q12.2
529	MSH2	4436	NM_000251	mutS homolog 2	2p21-p16.3
530	MSH6	2956	NM_000179	mutS homolog 6	2p16.3
531	MSI2	124540	NM_001322250	musashi RNA binding protein 2	17q22
532	MSN	4478	NM_002444	moesin	Xq12
533	MST1R	4486	NM_001244937	macrophage stimulating 1 receptor	3p21.31
534	MTOR	2475	NM_004958	mechanistic target of rapamycin kinase	1p36.22
535	MUC1	4582	NM_001018016	mucin 1, cell surface associated	1q22
538	MUTYH	4595	NM_001048171	mutY DNA glycosylase	1p34.1
539	MYB	4602	NM_001130172	MYB proto-oncogene, transcription factor	6q23.3
540	MYC	4609	NM_001354870	MYC proto-oncogene, bHLH transcription factor	8q24.21
541	MYCL	4610	NM_001033081	MYCL proto-oncogene, bHLH transcription factor	1p34.2
542	MYCN	4613	NM_001293228	MYCN proto-oncogene, bHLH transcription factor	2p24.3
543	MYD88	4615	NM_001172566	MYD88 innate immune signal transduction adaptor	3p22.2
544	MYH11	4629	NM_001040113	myosin heavy chain 11	16p13.11
545	MYH9	4627	NM_002473	myosin heavy chain 9	22q12.3
546	MYO5A	4644	NM_000259	myosin VA	15q21.2
547	MYOD1	4654	NM_002478	myogenic differentiation 1	11p15.1
549	NAB2	4665	NM_001330305	NGFI-A binding protein 2	12q13.3
552	NBN	4683	NM_001024688	nibrin	8q21.3
554	NCOA1	8648	NM_001362950	nuclear receptor coactivator 1	2p23.3
555	NCOA2	10499	NM_001321703	nuclear receptor coactivator 2	8q13.3
556	NCOA4	8031	NM_001145260	nuclear receptor coactivator 4	10q11.22
557	NCOR1	9611	NM_001190438	nuclear receptor corepressor 1	17p12-p11.2
558	NCOR2	9612	NM_001077261	nuclear receptor corepressor 2	12q24.31
559	NDRG1	10397	NM_001135242	N-myc downstream regulated 1	8q24.22
560	NF1	4763	NM_000267	neurofibromin 1	17q11.2
561	NF2	4771	NM_000268	neurofibromin 2	22q12.2
562	NFATC2	4773	NM_001136021	nuclear factor of activated T cells 2	20q13.2
563	NFE2L2	4780	NM_001145412	nuclear factor, erythroid 2 like 2	2q31.2
564	NFIB	4781	NM_001190737	nuclear factor I B	9p23-p22.3
565	NFKB2	4791	NM_001077494	nuclear factor kappa B subunit 2	10q24.32
566	NFKBIE	4794	NM_004556	NFKB inhibitor epsilon	6p21.1
567	NIN	51199	NM_016350	ninein	14q22.1
568	NKX2-1	7080	NM_001079668	NK2 homeobox 1	14q13.3
569	NKX3-1	4824	NM_001256339	NK3 homeobox 1	8p21.2
570	NOD2	64127	NM_001293557	nucleotide binding oligomerization domain containing 2	16q12.1
571	NONO	4841	NM_001145408	non-POU domain containing octamer binding	Xq13.1
572	NOTCH1	4851	NM_017617	notch receptor 1	9q34.3
573	NOTCH2	4853	NM_001200001	notch receptor 2	1p12
574	NOTCH3	4854	NM_000435	notch receptor 3	19p13.12
575	NOTCH4	4855	NM_004557	notch receptor 4	6p21.32
576	NPM1	4869	NM_001037738	nucleophosmin 1	5q35.1
577	NR4A3	8013	NM_006981	nuclear receptor subfamily 4 group A member 3	9q31.1
578	NRAS	4893	NM_002524	NRAS proto-oncogene, GTPase	1p13.2
579	NRG1	3084	NM_001159995	neuregulin 1	8p12
580	NRG2	9542	NM_001184935	neuregulin 2	5q31.2
581	NRG3	10718	NM_001010848	neuregulin 3	10q23.1
582	NRG4	145957	NM_138573	neuregulin 4	15q24.2
583	NSD1	64324	NM_001365684	nuclear receptor binding SET domain protein 1	5q35.3
584	NSD2	7468	NM_001042424	nuclear receptor binding SET domain protein 2	4p16.3
585	NSD3	54904	NM_017778	nuclear receptor binding SET domain protein 3	8p11.23
586	NT5C2	22978	NM_001134373	5'-nucleotidase, cytosolic II	10q24.32-q24.33
588	NTRK1	4914	NM_001007792	neurotrophic receptor tyrosine kinase 1	1q23.1
589	NTRK2	4915	NM_001007097	neurotrophic receptor tyrosine kinase 2	9q21.33
590	NTRK3	4916	NM_001007156	neurotrophic receptor tyrosine kinase 3	15q25.3
591	NUMA1	4926	NM_001286561	nuclear mitotic apparatus protein 1	11q13.4
592	NUP214	8021	NM_001318324	nucleoporin 214	9q34.13
593	NUP98	4928	NM_001365125	nucleoporin 98	11p15.4
594	NUTM1	256646	NM_001284292	NUT midline carcinoma family member 1	15q14
595	NUTM2A	728118	NM_001099338	NUT family member 2A	10q23.2
596	NUTM2B	729262	NM_001278495	NUT family member 2B	10q22.3
597	OLIG2	10215	NM_005806	oligodendrocyte transcription factor 2	21q22.11
599	OR5T1	390155	NM_001004745	olfactory receptor family 5 subfamily T member 1	11q12.1
600	OSM	5008	NM_001319108	oncostatin M	22q12.2
601	OSMR	9180	NM_001168355	oncostatin M receptor	5p13.1
602	P2RY8	286530	NM_178129	P2Y receptor family member 8	Xp22.33
604	PAFAH1B2	5049	NM_001184746	platelet activating factor acetylhydrolase 1b catalytic subunit 2	11q23.3
605	PAK1	5058	NM_001128620	p21 (RAC1) activated kinase 1	11q13.5-q14.1
606	PAK5	56924	NM_001276717	p21 (RAC1) activated kinase 6	15q15.1
607	PALB2	79728	NM_024675	partner and localizer of BRCA2	16p12.2
608	PARP1	142	NM_001618	poly(ADP-ribose) polymerase 1	1q42.12
609	PARP2	10038	NM_001042618	poly(ADP-ribose) polymerase 2	14q11.2
610	PATZ1	23598	NM_014323	POZ/BTB and AT hook containing zinc finger 1	22q12.2
611	PAX3	5077	NM_000438	paired box 3	2q36.1
612	PAX5	5079	NM_001280547	paired box 5	9p13.2
613	PAX7	5081	NM_001135254	paired box 7	1p36.13
614	PAX8	7849	NM_003466	paired box 8	2q14.1
615	PBRM1	55193	NM_001350074	polybromo 1	3p21.1
616	PBX1	5087	NM_001204961	PBX homeobox 1	1q23.3
618	PDCD1	5133	NM_005018	programmed cell death 1	2q37.3
619	PDCD1LG2	80380	NM_025239	programmed cell death 1 ligand 2	9p24.1
620	PDE4DIP	9659	NM_001002810	phosphodiesterase 4D interacting protein	1q21.2
621	PDE6G	5148	NM_001365724	phosphodiesterase 6G	17q25.3
622	PDGFA	5154	NM_002607	platelet derived growth factor subunit A	7p22.3
623	PDGFB	5155	NM_002608	platelet derived growth factor subunit B	22q13.1
624	PDGFRA	5156	NM_001347827	platelet derived growth factor receptor alpha	4q12
625	PDGFRB	5159	NM_001355016	platelet derived growth factor receptor beta	5q32
626	PDPK1	5170	NM_001261816	3-phosphoinositide dependent protein kinase 1	16p13.3
627	PER1	5187	NM_002616	period circadian regulator 1	17p13.1
628	PHF6	84295	NM_001015877	PHD finger protein 6	Xq26.2
629	PHLPP1	23239	NM_194449	PH domain and leucine rich repeat protein phosphatase 1	18q21.33
630	PHLPP2	23035	NM_001289003	PH domain and leucine rich repeat protein phosphatase 2	16q22.2
631	PHOX2B	8929	NM_003924	paired like homeobox 2B	4p13
632	PICALM	8301	NM_001008660	phosphatidylinositol binding clathrin assembly protein	11q14.2
633	PIK3C2G	5288	NM_001288772	phosphatidylinositol-4-phosphate 3-kinase catalytic subunit type 2 gamma	12p12.3
634	PIK3C3	5289	NM_001308020	phosphatidylinositol 3-kinase catalytic subunit type 3	18q12.3
635	PIK3CA	5290	NM_006218	phosphatidylinositol-4,5-bisphosphate 3-kinase catalytic subunit alpha	3q26.32
636	PIK3CB	5291	NM_001256045	phosphatidylinositol-4,5-bisphosphate 3-kinase catalytic subunit beta	3q22.3
637	PIK3CD	5293	NM_001350234	phosphatidylinositol-4,5-bisphosphate 3-kinase catalytic subunit delta	1p36.22
638	PIK3CG	5294	NM_001282426	phosphatidylinositol-4,5-bisphosphate 3-kinase catalytic subunit gamma	7q22.3
639	PIK3R1	5295	NM_001242466	phosphoinositide-3-kinase regulatory subunit 1	5q13.1
640	PIK3R2	5296	NM_005027	phosphoinositide-3-kinase regulatory subunit 2	19p13.11
641	PIK3R3	8503	NM_001114172	phosphoinositide-3-kinase regulatory subunit 3	1p34.1
642	PIM1	5292	NM_001243186	Pim-1 proto-oncogene, serine/threonine kinase	6p21.2
643	PINK1	65018	NM_032409	PTEN induced kinase 1	1p36.12
644	PLAG1	5324	NM_001114634	PLAG1 zinc finger	8q12.1
645	PLCG1	5335	NM_002660	phospholipase C gamma 1	20q12
646	PLK1	5347	NM_005030	polo like kinase 1	16p12.2
647	PLK2	10769	NM_001252226	polo like kinase 2	5q11.2
648	PMAIP1	5366	NM_021127	phorbol-12-myristate-13-acetate-induced protein 1	18q21.32
649	PML	5371	NM_002675	promyelocytic leukemia	15q24.1
651	PMS2	5395	NM_000535	PMS1 homolog 2, mismatch repair system component	7p22.1
652	PNRC1	10957	NM_006813	proline rich nuclear receptor coactivator 1	6q15
653	POLD1	5424	NM_001256849	DNA polymerase delta 1, catalytic subunit	19q13.33
654	POLE	5426	NM_006231	DNA polymerase epsilon, catalytic subunit	12q24.33
656	POLQ	10721	NM_199420	DNA polymerase theta	3q13.33
657	POT1	25913	NM_001042594	protection of telomeres 1	7q31.33
658	POU2AF1	5450	NM_006235	POU class 2 homeobox associating factor 1	11q23.1
659	POU5F1	5460	NM_001173531	POU class 5 homeobox 1	6p21.33
660	PPARG	5468	NM_001330615	peroxisome proliferator activated receptor gamma	3p25.2
661	PPFIBP1	8496	NM_001198915	PPFIA binding protein 1	12p11.23-p11.22
662	PPM1D	8493	NM_003620	protein phosphatase, Mg2+/Mn2+ dependent 1D	17q23.2
663	PPP2R1A	5518	NM_001363656	protein phosphatase 2 scaffold subunit Aalpha	19q13.41
664	PPP6C	5537	NM_001123355	protein phosphatase 6 catalytic subunit	9q33.3
665	PRCC	5546	NM_005973	proline rich mitotic checkpoint control factor	1q23.1
666	PRDM1	639	NM_001198	PR/SET domain 1	6q21
667	PRDM16	63976	NM_022114	PR/SET domain 16	1p36.32
669	PREX2	80243	NM_024870	phosphatidylinositol-3,4,5-trisphosphate dependent Rac exchange factor 2	8q13.2
670	PRF1	5551	NM_001083116	perforin 1	10q22.1
671	PRKACA	5566	NM_001304349	protein kinase cAMP-activated catalytic subunit alpha	19p13.12
672	PRKAR1A	5573	NM_001276289	protein kinase cAMP-dependent type I regulatory subunit alpha	17q24.2
673	PRKCA	5578	NM_002737	protein kinase C alpha	17q24.2
674	PRKCB	5579	NM_002738	protein kinase C beta	16p12.2-p12.1
675	PRKCD	5580	NM_001316327	protein kinase C delta	3p21.1
676	PRKCE	5581	NM_005400	protein kinase C epsilon	2p21
677	PRKCH	5583	NM_006255	protein kinase C eta	14q23.1
678	PRKCQ	5588	NM_001242413	protein kinase C theta	10p15.1
679	PRKN	5071	NM_004562	parkin RBR E3 ubiquitin protein ligase	6q26
681	PRRX1	5396	NM_006902	paired related homeobox 1	1q24.2
682	PSIP1	11168	NM_001128217	PC4 and SFRS1 interacting protein 1	9p22.3
683	PSMD2	5708	NM_001278708	proteasome 26S subunit, non-ATPase 2	3q27.1
684	PTCH1	5727	NM_000264	patched 1	9q22.32
685	PTCH2	8643	NM_001166292	patched 2	1p34.1
686	PTCHD4	442213	NM_001013732	patched domain containing 4	6p12.3
687	PTEN	5728	NM_000314	phosphatase and tensin homolog	10q23.31
688	PTK2	5747	NM_001199649	protein tyrosine kinase 2	8q24.3
689	PTK6	5753	NM_001256358	protein tyrosine kinase 6	20q13.33
690	PTPN11	5781	NM_001330437	protein tyrosine phosphatase non-receptor type 11	12q24.13
691	PTPN13	5783	NM_006264	protein tyrosine phosphatase non-receptor type 13	4q21.3
693	PTPRB	5787	NM_001109754	protein tyrosine phosphatase receptor type B	12q15
694	PTPRC	5788	NM_001267798	protein tyrosine phosphatase receptor type C	1q31.3-q32.1
696	PTPRK	5796	NM_001135648	protein tyrosine phosphatase receptor type K	6q22.33
697	PTPRS	5802	NM_002850	protein tyrosine phosphatase receptor type S	19p13.3
698	PTPRT	11122	NM_007050	protein tyrosine phosphatase receptor type T	20q12-q13.11
700	QKI	9444	NM_001301085	QKI, KH domain containing RNA binding	6q26
701	RABEP1	9135	NM_001083585	rabaptin, RAB GTPase binding effector protein 1	17p13.2
702	RAC1	5879	NM_006908	Rac family small GTPase 1	7p22.1
704	RAD21	5885	NM_006265	RAD21 cohesin complex component	8q24.11
705	RAD50	10111	NM_005732	RAD50 double strand break repair protein	5q31.1
706	RAD51	5888	NM_001164269	RAD51 recombinase	15q15.1
707	RAD51B	5890	NM_001321809	RAD51 paralog B	14q24.1
708	RAD51C	5889	NM_002876	RAD51 paralog C	17q22
709	RAD51D	5892	NM_001142571	RAD51 paralog D	17q12
710	RAD52	5893	NM_001297419	RAD52 homolog, DNA repair protein	12p13.33
711	RAF1	5894	NM_001354689	Raf-1 proto-oncogene, serine/threonine kinase	3p25.2
713	RANBP2	5903	NM_006267	RAN binding protein 2	2q13
714	RAP1GDS1	5910	NM_001100426	Rap1 GTPase-GDP dissociation stimulator 1	4q23
715	RARA	5914	NM_000964	retinoic acid receptor alpha	17q21.2
716	RASA1	5921	NM_002890	RAS p21 protein activator 1	5q14.3
717	RB1	5925	NM_000321	RB transcriptional corepressor 1	13q14.2
718	RBM10	8241	NM_001204466	RNA binding motif protein 10	Xp11.3
719	RBM15	64783	NM_001201545	RNA binding motif protein 15	1p13.3
720	RECQL4	9401	NM_004260	RecQ like helicase 4	8q24.3
721	REL	5966	NM_001291746	REL proto-oncogene, NF-kB subunit	2p16.1
722	RET	5979	NM_000323	ret proto-oncogene	10q11.21
723	RFWD2	64326	NM_001001740	COP1 E3 ubiquitin ligase	1q25.1-q25.2
727	RHEBP1	6008		RHEB pseudogene 1	10q11.22
728	RHOA	387	NM_001313941	ras homolog family member A	3p21.31
729	RHOH	399	NM_001278359	ras homolog family member H	4p14
730	RICTOR	253260	NM_001285439	RPTOR independent companion of MTOR complex 2	5p13.1
731	RIT1	6016	NM_001256820	Ras like without CAAX 1	1q22
732	RMI2	116028	NM_152308	RecQ mediated genome instability 2	16p13.13
733	RNF2	6045	NM_007212	ring finger protein 2	1q25.3
734	RNF213	57674	NM_001256071	ring finger protein 213	17q25.3
735	RNF43	54894	NM_001305544	ring finger protein 43	17q22
737	ROS1	6098	NM_002944	ROS proto-oncogene 1, receptor tyrosine kinase	6q22.1
738	RPL10	6134	NM_001256577	ribosomal protein L10	Xq28
739	RPL22	6146	NM_000983	ribosomal protein L22	1p36.31
740	RPL5	6125	NM_000969	ribosomal protein L5	1p22.1
741	RPS6KA4	8986	NM_001006944	ribosomal protein S6 kinase A4	11q13.1
742	RPS6KB1	6198	NM_001272042	ribosomal protein S6 kinase B1	17q23.1
743	RPS6KB2	6199	NM_001007071	ribosomal protein S6 kinase B2	11q13.2
744	RPTOR	57521	NM_001163034	regulatory associated protein of MTOR complex 1	17q25.3
745	RSPO2	340419	NM_001282863	R-spondin 2	8q23.1
746	RSPO3	84870	NM_032784	R-spondin 3	6q22.33
747	RUNX1	861	NM_001001890	RUNX family transcription factor 1	21q22.12
748	RUNX1T1	862	NM_001198625	RUNX1 partner transcriptional co-repressor 1	8q21.3
749	RYBP	23429	NM_012234	RING1 and YY1 binding protein	3p13
751	SALL4	57167	NM_001318031	spalt like transcription factor 4	20q13.2
752	SBDS	51119	NM_016038	SBDS ribosome maturation factor	7q11.21
753	SDC4	6385	NM_002999	syndecan 4	20q13.12
754	SDHA	6389	NM_001294332	succinate dehydrogenase complex flavoprotein subunit A	5p15.33
755	SDHAF2	54949	NM_017841	succinate dehydrogenase complex assembly factor 2	11q12.2
756	SDHB	6390	NM_003000	succinate dehydrogenase complex iron sulfur subunit B	1p36.13
757	SDHC	6391	NM_001035511	succinate dehydrogenase complex subunit C	1q23.3
758	SDHD	6392	NM_001276503	succinate dehydrogenase complex subunit D	11q23.1
759	SELP	6403	NM_003005	selectin P	1q24.2
763	SET	6418	NM_001122821	SET nuclear proto-oncogene	9q34.11
764	SETBP1	26040	NM_001130110	SET binding protein 1	18q12.3
766	SETD2	29072	NM_001349370	SET domain containing 2, histone lysine methyltransferase	3p21.31
768	SF3B1	23451	NM_001005526	splicing factor 3b subunit 1	2q33.1
769	SFPQ	6421	NM_005066	splicing factor proline and glutamine rich	1p34.3
770	SFRP4	6424	NM_003014	secreted frizzled related protein 4	7p14.1
772	SH2B3	10019	NM_001291424	SH2B adaptor protein 3	12q24.12
773	SH2D1A	4068	NM_001114937	SH2 domain containing 1A	Xq25
774	SH3GL1	6455	NM_001199943	SH3 domain containing GRB2 like 1, endophilin A2	19p13.3
775	SHH	6469	NM_000193	sonic hedgehog signaling molecule	7q36.3
776	SHQ1	55164	NM_018130	SHQ1, H/ACA ribonucleoprotein assembly factor	3p13
778	SI	6476	NM_001041	sucrase-isomaltase	3q26.1
780	SIX1	6495	NM_005982	SIX homeobox 1	14q23.1
783	SLAMF7	57823	NM_001282588	SLAM family member 7	1q23.3
784	SLC34A2	10568	NM_001177998	solute carrier family 34 member 2	4p15.2
785	SLC45A3	85414	NM_033102	solute carrier family 45 member 3	1q32.1
786	SMAD2	4087	NM_001003652	SMAD family member 2	18q21.1
787	SMAD3	4088	NM_001145102	SMAD family member 3	15q22.33
788	SMAD4	4089	NM_005359	SMAD family member 4	18q21.2
789	SMARCA4	6597	NM_001128844	SWI/SNF related, matrix associated, actin dependent regulator of chromatin, subfamily a, member 4	19p13.2
790	SMARCB1	6598	NM_001007468	SWI/SNF related, matrix associated, actin dependent regulator of chromatin, subfamily b, member 1	22q11.23
791	SMARCD1	6602	NM_003076	SWI/SNF related, matrix associated, actin dependent regulator of chromatin, subfamily d, member 1	12q13.12
792	SMARCE1	6605	NM_003079	SWI/SNF related, matrix associated, actin dependent regulator of chromatin, subfamily e, member 1	17q21.2
794	SMG8	55181	NM_018149	SMG8 nonsense mediated mRNA decay factor	17q22
795	SMO	6608	NM_005631	smoothened, frizzled class receptor	7q32.1
796	SND1	27044	NM_014390	staphylococcal nuclease and tudor domain containing 1	7q32.1
798	SOCS1	8651	NM_003745	suppressor of cytokine signaling 1	16p13.13
799	SOS1	6654	NM_005633	SOS Ras/Rac guanine nucleotide exchange factor 1	2p22.1
800	SOX17	64321	NM_022454	SRY-box transcription factor 17	8q11.23
801	SOX2	6657	NM_003106	SRY-box transcription factor 2	3q26.33
803	SOX9	6662	NM_000346	SRY-box transcription factor 9	17q24.3
805	SPEN	23013	NM_015001	spen family transcriptional repressor	1p36.21-p36.13
806	SPOP	8405	NM_001007226	speckle type BTB/POZ protein	17q21.33
807	SRC	6714	NM_005417	SRC proto-oncogene, non-receptor tyrosine kinase	20q11.23
809	SRSF2	6427	NM_001195427	serine and arginine rich splicing factor 2	17q25.1
810	SRSF3	6428	NM_003017	serine and arginine rich splicing factor 3	6p21.31-p21.2
811	SS18	6760	NM_001007559	SS18 subunit of BAF chromatin remodeling complex	18q11.2
812	SS18L1	26039	NM_001301778	SS18L1 subunit of BAF chromatin remodeling complex	20q13.33
813	SSX1	6756	NM_001278691	SSX family member 1	Xp11.23
814	SSX2	6757	NM_001278697	SSX family member 2	Xp11.22
815	SSX4	6759	NM_005636	SSX family member 4	Xp11.23
817	STAG2	10735	NM_001042749	stromal antigen 2	Xq25
818	STAT3	6774	NM_001369512	signal transducer and activator of transcription 3	17q21.2
819	STAT5B	6777	NM_012448	signal transducer and activator of transcription 5B	17q21.2
820	STAT6	6778	NM_001178078	signal transducer and activator of transcription 6	12q13.3
821	STIL	6491	NM_001048166	STIL centriolar assembly protein	1p33
822	STK11	6794	NM_000455	serine/threonine kinase 11	19p13.3
823	STK40	83931	NM_001282546	serine/threonine kinase 40	1p34.3
824	STRN	6801	NM_003162	striatin	2p22.2
825	SUFU	51684	NM_001178133	SUFU negative regulator of hedgehog signaling	10q24.32
826	SUZ12	23512	NM_001321207	SUZ12 polycomb repressive complex 2 subunit	17q11.2
827	SYK	6850	NM_001135052	spleen associated tyrosine kinase	9q22.2
828	TAF15	8148	NM_003487	TATA-box binding protein associated factor 15	17q12
829	TAL1	6886	NM_001287347	TAL bHLH transcription factor 1, erythroid differentiation factor	1p33
830	TAL2	6887	NM_005421	TAL bHLH transcription factor 2	9q31.2
831	TBL1XR1	79718	NM_001321193	transducin beta like 1 X-linked receptor 1	3q26.32
832	TBR1	10716	NM_006593	T-box brain transcription factor 1	2q24.2
833	TBX3	6926	NM_005996	T-box transcription factor 3	12q24.21
834	TCEA1	6917	NM_006756	transcription elongation factor A1	8q11.23
835	TCF12	6938	NM_001306219	transcription factor 12	15q21.3
836	TCF3	6929	NM_001136139	transcription factor 3	19p13.3
837	TCF7L2	6934	NM_001146274	transcription factor 7 like 2	10q25.2-q25.3
838	TCL1A	8115	NM_001098725	T cell leukemia/lymphoma 1A	14q32.13
840	TEK	7010	NM_000459	TEK receptor tyrosine kinase	9p21.2
841	TERT	7015	NM_001193376	telomerase reverse transcriptase	5p15.33
842	TET1	80312	NM_030625	tet methylcytosine dioxygenase 1	10q21.3
843	TET2	54790	NM_001127208	tet methylcytosine dioxygenase 2	4q24
844	TFAP4	7023	NM_003223	transcription factor AP-4	16p13.3
845	TFE3	7030	NM_001282142	transcription factor binding to IGHM enhancer 3	Xp11.23
846	TFEB	7942	NM_001167827	transcription factor EB	6p21.1
847	TFG	10342	NM_001007565	trafficking from ER to golgi regulator	3q12.2
850	TGFB1	7040	NM_000660	transforming growth factor beta 1	19q13.2
851	TGFB2	7042	NM_001135599	transforming growth factor beta 2	1q41
852	TGFB3	7043	NM_001329938	transforming growth factor beta 3	14q24.3
853	TGFBR1	7046	NM_001130916	transforming growth factor beta receptor 1	9q22.33
854	TGFBR2	7048	NM_001024847	transforming growth factor beta receptor 2	3p24.1
856	TIAM1	7074	NM_001353684	TIAM Rac1 associated GEF 1	21q22.11
857	TLX1	3195	NM_001195517	T cell leukemia homeobox 1	10q24.31
858	TLX3	30012	NM_021025	T cell leukemia homeobox 3	5q35.1
859	TMEM127	55654	NM_001193304	transmembrane protein 127	2q11.2
860	TMPRSS2	7113	NM_001135099	transmembrane serine protease 2	21q22.3
862	TNFAIP3	7128	NM_001270507	TNF alpha induced protein 3	6q23.3
863	TNFRSF10A	8797	NM_003844	TNF receptor superfamily member 10a	8p21.3
864	TNFRSF10B	8795	NM_003842	TNF receptor superfamily member 10b	8p21.3
865	TNFRSF14	8764	NM_001297605	TNF receptor superfamily member 14	1p36.32
866	TNFRSF17	608	NM_001192	TNF receptor superfamily member 17	16p13.13
867	TNFRSF8	943	NM_001243	TNF receptor superfamily member 8	1p36.22
868	TNFRSF9	3604	NM_001561	TNF receptor superfamily member 9	1p36.23
869	TNFSF10	8743	NM_001190942	TNF superfamily member 10	3q26.31
870	TNFSF11	8600	NM_003701	TNF superfamily member 11	13q14.11
871	TNFSF13B	10673	NM_001145645	TNF superfamily member 13b	13q33.3
872	TOP1	7150	NM_003286	DNA topoisomerase I	20q12
873	TP53	7157	NM_000546	tumor protein p53	17p13.1
874	TP63	8626	NM_001114978	tumor protein p63	3q28
875	TPM3	7170	NM_001043351	tropomyosin 3	1q21.3
876	TPM4	7171	NM_001145160	tropomyosin 4	19p13.12-p13.11
877	TPR	7175	NM_003292	translocated promoter region, nuclear basket protein	1q31.1
878	TRA	6955		T cell receptor alpha locus	14q11.2
879	TRAF7	84231	NM_032271	TNF receptor associated factor 7	16p13.3
880	TRB	6957		T cell receptor beta locus	7q34
881	TRD	6964		T cell receptor delta locus	14q11.2
882	TRIM24	8805	NM_003852	tripartite motif containing 24	7q33-q34
883	TRIM27	5987	NM_006510	tripartite motif containing 27	6p22.1
884	TRIM33	51592	NM_015906	tripartite motif containing 33	1p13.2
885	TRIP11	9321	NM_001321851	thyroid hormone receptor interactor 11	14q32.12
886	TRRAP	8295	NM_001244580	transformation/transcription domain associated protein	7q22.1
887	TSC1	7248	NM_000368	TSC complex subunit 1	9q34.13
888	TSC2	7249	NM_000548	TSC complex subunit 2	16p13.3
889	TSHR	7253	NM_000369	thyroid stimulating hormone receptor	14q31.1
890	TYRO3	7301	NM_001330264	TYRO3 protein tyrosine kinase	15q15.1
891	U2AF1	7307	NM_001025203	U2 small nuclear RNA auxiliary factor 1	21q22.3
892	UBR5	51366	NM_001282873	ubiquitin protein ligase E3 component n-recognin 5	8q22.3
894	USP6	9098	NM_001304284	ubiquitin specific peptidase 6	17p13.2
895	USP8	9101	NM_001128610	ubiquitin specific peptidase 8	15q21.2
897	VEGFA	7422	NM_001025366	vascular endothelial growth factor A	6p21.1
898	VEGFB	7423	NM_001243733	vascular endothelial growth factor B	11q13.1
899	VHL	7428	NM_000551	von Hippel-Lindau tumor suppressor	3p25.3
900	VTCN1	79679	NM_001253849	V-set domain containing T cell activation inhibitor 1	1p13.1-p12
902	WAS	7454	NM_000377	WASP actin nucleation promoting factor	Xp11.23
903	WDCP	80304	NM_001142319	WD repeat and coiled coil containing	2p23.3
904	WDR64	128025	NM_001367482	WD repeat domain 64	1q43
905	WEE1	7465	NM_001143976	WEE1 G2 checkpoint kinase	11p15.4
906	WIF1	11197	NM_007191	WNT inhibitory factor 1	12q14.3
908	WRN	7486	NM_000553	WRN RecQ like helicase	8p12
909	WT1	7490	NM_000378	WT1 transcription factor	11p13
910	WWTR1	25937	NM_001168278	WW domain containing transcription regulator 1	3q25.1
911	XIAP	331	NM_001167	X-linked inhibitor of apoptosis	Xq25
912	XPA	7507	NM_000380	XPA, DNA damage recognition and repair factor	9q22.33
913	XPC	7508	NM_001145769	XPC complex subunit, DNA damage recognition and repair factor	3p25.1
914	XPO1	7514	NM_003400	exportin 1	2p15
915	YAP1	10413	NM_001130145	Yes associated protein 1	11q22.1
916	YES1	7525	NM_005433	YES proto-oncogene 1, Src family tyrosine kinase	18p11.32
917	YWHAE	7531	NM_006761	tyrosine 3-monooxygenase/tryptophan 5-monooxygenase activation protein epsilon	17p13.3
918	ZBTB16	7704	NM_001018011	zinc finger and BTB domain containing 16	11q23.2
921	ZFHX3	463	NM_001164766	zinc finger homeobox 3	16q22.2-q22.3
922	ZIC1	7545	NM_003412	Zic family member 1	3q24
923	ZMYM2	7750	NM_001190964	zinc finger MYM-type containing 2	13q12.11
925	ZNF331	55422	NM_001079906	zinc finger protein 331	19q13.42
926	ZNF384	171017	NM_001039916	zinc finger protein 384	12p13.31
929	ZNF521	25925	NM_001308225	zinc finger protein 521	18q11.2
931	ZRSR2	8233	NM_005089	zinc finger CCCH-type, RNA binding motif and serine/arginine rich 2	Xp22.2
	AR	367	NM_000044	androgen receptor	Xq12
	HDAC7	51564	NM_001098416	histone deacetylase 7	12q13.11
	PI3KCA	5290	NM_006218	phosphatidylinositol-4,5-bisphosphate 3-kinase catalytic subunit alpha	3q26.32
	PI3KCB	8976	NM_001256045	PHOSPHATIDYLINOSITOL 3-KINASE, CATALYTIC, 110-KD, BETA	3q22.3
	PI3KCD	5293	NM_005026	phosphatidylinositol-4,5-bisphosphate 3-kinase catalytic subunit delta	1p36.22
	PI3KCG	5294	NM_001282426	phosphatidylinositol-4,5-bisphosphate 3-kinase catalytic subunit gamma	7q22.3
	PI3KR1	5295	NM_181504	PHOSPHATIDYLINOSITOL 3-KINASE, REGULATORY SUBUNIT 1	5q13.1
	RHEB	10011	NM_005614	RAS HOMOLOG ENRICHED IN BRAIN, mTORC1 binding	7q36.1
	TRAP1	10131	NM_016292	TNF receptor associated protein 1	16p13.3
