# Supplementary material for: Spatial and temporal intratumour heterogeneity has potential consequences for single biopsy-based neuroblastoma treatment decisions
Source: Nat Commun. 2021 Nov 23;12:6804. doi: 10.1038/s41467-021-26870-z (PMC8611017; doi:10.1038/s41467-021-26870-z)
Supplement: Supplementary file 6 — Supplementary Dataset 2 [file 41467_2021_26870_MOESM6_ESM.xlsx]

## Sheet: Tabelle1
Gene
ABCC4
ADA
ADK
AHCY
ARD1A
BYSL
C11ORF48
C15ORF15
C15ORF39
C19ORF48
C3ORF26
C4ORF28
CCT4
CDCA4
CDK4
CEBPA
CECR5
CIAO1
CYCS
DDX21
DKC1
DPH2
DPH5
DRG1
ECSIT
EEF1E1
EIF2B5
EIF4A1
ENO1
EXOSC2
EXOSC7
FABP5
FADS1
FARSLB
FASN
FBL
FJX1
FUS
GCSH
GOT2
GPATCH4
GRPEL1
HDGF
HIG2
HK2
HSP90AB1
HSPD1
HSPE1
IFRD2
ISG20L1
KARS
KATNB1
KIAA0133
LAS1L
LDHB
LOC201164
LY6E
LYAR
MDM2
METTL1
MGC2408
MKI67IP
MRPL3
MRPS17
MRPS27
MRPS30
MRTO4
MTHFD2
MYBBP1A
NCL
NDUFA12L
NIP7
NIPSNAP1
NME2
NP
NPM1
NSDHL
NT5DC2
NUDC
PA2G4
PCOLCE2
PEMT
PFAS
PFDN6
PHB
PNPT1
POLD2
POLR3D
PPAN
PPIF
PPM1G
PPRC1
PRELID1
PRKDC
PRKY
PRMT5
PTMA
PUS1
RABEPK
RAN
RFT1
RPUSD4
RRP1
RRP9
RRS1
RSL1D1
RUVBL1
RUVBL2
SAMM50
SCLY
SDCCAG3
SFXN2
SHMT2
SLC16A1
SLC7A5
SMARCC1
SNRPA
SNRPB
SNRPD1
SNRPE
SNRPF
SNX5
SRM
SSBP1
SUV39H2
TIMM10
TIMM44
TMEM97
TOMM40
TP53
TRAP1
TSEN2
TTLL12
UCK2
