# Supplementary material for: Spatial and temporal intratumour heterogeneity has potential consequences for single biopsy-based neuroblastoma treatment decisions
Source: Nat Commun. 2021 Nov 23;12:6804. doi: 10.1038/s41467-021-26870-z (PMC8611017; doi:10.1038/s41467-021-26870-z)
Supplement: Supplementary file 7 — Supplementary Dataset 3 [file 41467_2021_26870_MOESM7_ESM.xlsx]

## Sheet: Blatt 1 - Peifer_DEgenes_HighRi
Peifer_DEgenes_HighRisk
Symbol	Desc	AveExpr	logFC	adj.P.Val
PRR29	proline rich 29	5.96	1.74	8.53e-06
EPN2	epsin 2	10.78	-1.09	1.28e-05
USP44	ubiquitin specific peptidase 44	5.29	2.40	2.20e-04
DIXDC1	DIX domain containing 1	10.21	-1.36	2.20e-04
ALDH3A2	aldehyde dehydrogenase 3 family member A2	10.99	-1.10	2.20e-04
SRGAP1	SLIT-ROBO Rho GTPase activating protein 1	10.33	-1.53	3.57e-04
GLTPD2	glycolipid transfer protein domain containing 2	5.57	-1.79	5.71e-04
NDUFB5P1	NADH:ubiquinone oxidoreductase subunit B5 pseudogene 1	2.16	-1.71	5.71e-04
CCDC144NL-AS1	CCDC144NL antisense RNA 1	8.81	3.47	7.52e-04
DGKB	diacylglycerol kinase beta	8.17	-3.34	1.18e-03
PLXNA4	plexin A4	11.30	-2.63	1.37e-03
CADM1	cell adhesion molecule 1	12.54	-1.47	1.38e-03
EYA4	EYA transcriptional coactivator and phosphatase 4	7.47	-5.01	1.74e-03
FAM81A	family with sequence similarity 81 member A	5.57	1.79	1.99e-03
DUSP16	dual specificity phosphatase 16	10.83	-1.19	1.99e-03
RP11-399J13.2	NA	4.65	1.50	2.16e-03
C2CD2L	C2CD2 like	10.05	-1.15	2.24e-03
NCAM1	neural cell adhesion molecule 1	13.97	-1.19	2.27e-03
SCN3B	sodium voltage-gated channel beta subunit 3	12.53	-1.46	2.45e-03
RP11-81A22.4	NA	6.81	-1.37	2.55e-03
HOXC-AS1	HOXC cluster antisense RNA 1	5.39	-2.71	2.87e-03
BMP6P1	bone morphogenetic protein 6 pseudogene 1	3.70	3.33	3.43e-03
PCDHA1	protocadherin alpha 1	6.70	-2.04	3.43e-03
PIRT	phosphoinositide interacting regulator of transient receptor potential channels	8.73	-4.28	3.61e-03
CPNE8	copine 8	8.57	-2.44	4.02e-03
RP11-963H4.6	NA	2.88	-1.79	4.08e-03
RNASEH1P1	ribonuclease H1 pseudogene 1	3.88	2.52	4.72e-03
NT5M	5',3'-nucleotidase, mitochondrial	8.40	-1.24	5.38e-03
PCDHGA4	protocadherin gamma subfamily A, 4	6.04	-1.76	5.44e-03
ADGRV1	adhesion G protein-coupled receptor V1	6.16	3.14	5.94e-03
MIR4697HG	MIR4697 host gene	11.17	-1.29	5.94e-03
POLR2A	RNA polymerase II subunit A	12.62	-1.02	5.94e-03
CNR1	cannabinoid receptor 1	9.65	-1.86	7.01e-03
IGFBP6	insulin like growth factor binding protein 6	6.67	1.83	7.02e-03
NECTIN1	nectin cell adhesion molecule 1	11.47	-1.72	7.43e-03
FER1L5	fer-1 like family member 5	5.59	1.72	7.43e-03
PGM2L1	phosphoglucomutase 2 like 1	10.69	-1.33	7.51e-03
ST8SIA2	ST8 alpha-N-acetyl-neuraminide alpha-2,8-sialyltransferase 2	10.90	-1.77	7.67e-03
CXorf57	chromosome X open reading frame 57	6.16	3.09	7.82e-03
IGLVI-56	immunoglobulin lambda variable (I)-56 (pseudogene)	3.49	3.17	8.02e-03
RPL12P37	ribosomal protein L12 pseudogene 37	2.44	1.06	8.02e-03
PFKL	phosphofructokinase, liver type	11.12	-1.44	8.21e-03
STEAP2	STEAP2 metalloreductase	5.61	2.46	8.54e-03
IGLV11-55	immunoglobulin lambda variable 11-55 (non-functional)	3.81	3.36	8.60e-03
RP11-356J5.12	NA	6.84	-1.32	8.60e-03
RP11-381P6.1	NA	3.56	2.35	9.14e-03
CAPN5	calpain 5	10.14	-1.47	9.14e-03
GAB2	GRB2 associated binding protein 2	12.08	-1.39	1.09e-02
CEP112	centrosomal protein 112	7.00	1.57	1.17e-02
AXIN2	axin 2	8.55	1.36	1.20e-02
RP11-839D17.3	NA	5.52	-1.18	1.20e-02
RP11-778D9.13	NA	3.17	1.06	1.24e-02
KIF26A	kinesin family member 26A	11.69	-1.67	1.43e-02
TCF15	transcription factor 15	5.57	1.56	1.45e-02
STK33	serine/threonine kinase 33	6.54	2.49	1.53e-02
PIK3R1	phosphoinositide-3-kinase regulatory subunit 1	12.18	-1.59	1.53e-02
AGRN	agrin	11.82	-1.75	1.53e-02
PTPN5	protein tyrosine phosphatase, non-receptor type 5	8.28	3.51	1.65e-02
TCEAL9	transcription elongation factor A like 9	9.23	1.02	1.79e-02
PHACTR1	phosphatase and actin regulator 1	10.61	-1.02	1.95e-02
TCEAL6	transcription elongation factor A like 6	7.23	3.27	2.00e-02
AC106869.2	NA	4.01	-1.63	2.12e-02
PTCHD1-AS	PTCHD1 antisense RNA (head to head)	3.36	-1.39	2.15e-02
RP11-423H2.4	NA	2.55	1.17	2.19e-02
RP11-420K14.1	NA	3.84	-2.00	2.22e-02
ABR	active BCR-related	11.88	-1.50	2.23e-02
IGLVV-58	immunoglobulin lambda variable (V)-58 (pseudogene)	2.63	2.21	2.32e-02
MAGEA10	MAGE family member A10	5.36	4.60	2.32e-02
KCNIP3	potassium voltage-gated channel interacting protein 3	6.65	1.36	2.38e-02
FOXO3	forkhead box O3	12.13	-1.08	2.48e-02
RBMS3	RNA binding motif single stranded interacting protein 3	11.77	-1.24	2.49e-02
RNU4ATAC	RNA, U4atac small nuclear (U12-dependent splicing)	2.80	1.09	2.49e-02
ACTN2	actinin alpha 2	9.32	1.81	2.53e-02
MAGEA9B	MAGE family member A9B	3.55	3.15	2.55e-02
ICAM5	intercellular adhesion molecule 5	5.10	-2.03	2.55e-02
TRBV24-1	T cell receptor beta variable 24-1	4.00	-2.02	2.62e-02
SOCS2P2	suppressor of cytokine signaling 2 pseudogene 2	2.98	2.25	2.66e-02
ADCY1	adenylate cyclase 1	12.17	-1.55	2.66e-02
ACP6	acid phosphatase 6, lysophosphatidic	7.27	1.46	2.66e-02
EXOC4	exocyst complex component 4	11.93	-1.10	2.89e-02
RP11-396F22.1	NA	4.05	-1.50	2.95e-02
LL22NC03-104C7.1	uncharacterized LL22NC03-104C7.1	4.18	-1.89	3.05e-02
ABHD17AP5	abhydrolase domain containing 17A pseudogene 5	4.32	2.54	3.12e-02
LL22NC03-30E12.10	NA	2.52	1.89	3.16e-02
RNFT1P3	ring finger protein, transmembrane 1 pseudogene 3	3.33	1.80	3.16e-02
CTD-2562J17.4	NA	4.12	-1.54	3.16e-02
QPRT	quinolinate phosphoribosyltransferase	7.99	1.32	3.16e-02
KLF15	Kruppel like factor 15	5.91	1.49	3.21e-02
ADGRB3	adhesion G protein-coupled receptor B3	10.44	-1.14	3.29e-02
MATN4	matrilin 4	2.76	1.41	3.30e-02
RNU6-1178P	RNA, U6 small nuclear 1178, pseudogene	2.20	1.23	3.33e-02
EPB41L3	erythrocyte membrane protein band 4.1 like 3	11.33	-2.38	3.42e-02
IGLVIV-59	immunoglobulin lambda variable (IV)-59 (pseudogene)	2.95	2.21	3.60e-02
HES7	hes family bHLH transcription factor 7	5.91	-1.95	3.60e-02
RP11-352M15.1	NA	2.58	-1.10	3.60e-02
RP11-362F19.1	NA	5.40	3.07	3.64e-02
SLITRK1	SLIT and NTRK like family member 1	6.98	-3.20	3.65e-02
SCN9A	sodium voltage-gated channel alpha subunit 9	11.65	-1.02	3.65e-02
RP11-446H18.1	NA	5.74	-1.43	3.83e-02
TARID	TCF21 antisense RNA inducing promoter demethylation	4.35	-2.09	4.06e-02
RP11-54O7.10	NA	2.62	-1.46	4.30e-02
MGAT5	mannosyl (alpha-1,6-)-glycoprotein beta-1,6-N-acetyl-glucosaminyltransferase	12.47	-1.23	4.31e-02
RP11-402P6.12	NA	2.95	2.41	4.35e-02
TMEFF2	transmembrane protein with EGF like and two follistatin like domains 2	9.24	-2.08	4.35e-02
DYRK3	dual specificity tyrosine phosphorylation regulated kinase 3	6.18	1.27	4.45e-02
RP11-301M17.1	NA	1.74	-1.08	4.45e-02
AC005752.10	NA	4.56	-1.09	4.52e-02
SLC47A2	solute carrier family 47 member 2	4.74	-1.15	4.59e-02
RP4-564M11.2	NA	4.02	-1.80	4.62e-02
OR2C1	olfactory receptor family 2 subfamily C member 1	2.86	-1.16	4.62e-02
HOXC9	homeobox C9	7.70	-2.44	4.70e-02
PRR29-AS1	PRR29 antisense RNA 1	2.87	1.14	4.78e-02
LRRC9	leucine rich repeat containing 9	3.77	1.31	4.80e-02
SLC25A6P4	solute carrier family 25 member 6 pseudogene 4	2.76	-1.15	4.81e-02
